# Supplementary material for: Influence of ARHGEF3 and RHOA Knockdown on ACTA2 and Other Genes in Osteoblasts and Osteoclasts
Source: PLoS One. 2014 May 19;9(5):e98116. doi: 10.1371/journal.pone.0098116 (PMC4026532; doi:10.1371/journal.pone.0098116)
Supplement: Table S1 — Microarray results including P values adjusted for multiple-testing for all of the candidate genes examined in the Saos-2 cells. (XLSX) [file pone.0098116.s001.xlsx]

## Sheet: Sheet1_Query
TargetID	Neg control:AVG_Signal		ARHGEF3 knockdown:AVG_Signal	ARHGEF3 knockdown:Diff Pval adjusted		RHOA knockdown:AVG_Signal	RHOA knockdown:Diff Pval adjusted
ACTA1	-1.09022		-2.10144	0.999967		-0.417432	0.999967
ACTA2	7811.75		9318.81	0.881702		3059.26	1.08e-05
ACTB	10434		10395.4	0.999967		8545.12	0.602615
ACTC1	0.26978		-1.70908	0.999967		-0.615036	0.999967
ACTG1	15229.4		16457.8	0.999967		12380.4	0.105419
ACTG2	6.35985		4.64916	0.999967		5.05086	0.999967
ACTR2	4177.97		3993.81	0.999967		3895.41	0.999967
ACTR3	1171.89		1108.8	0.999967		1060.06	0.999967
AHSG	3.12425		7.22565	0.999967		5.77313	0.999967
ALPL	17172.9		19261.8	0.025953		18728.2	0.999967
AMBN	0.417365		-0.860157	0.999967		-1.55497	0.999967
AMELY	-1.16757		0.96034	0.999967		-1.07684	0.999967
ANGPTL2	49.5316		81.1819	2.91e-05		45.1565	0.999967
ARHGAP1	538.242		507.375	0.999967		610.362	0.999967
ARHGAP22	3.92698		1.07191	0.999967		-0.0361516	0.999967
ARHGAP4	1.63345		3.95059	0.999967		3.17551	0.999967
ARHGAP5	2.89907		3.81026	0.999967		1.3059	0.999967
ARHGDIA	1356.44		1190.86	0.999967		975.074	0.157538
ARHGDIB	28.3182		37.8492	0.954211		11.2487	0.474291
ARHGEF1	17.1059		11.5026	0.999967		16.5558	0.999967
ARHGEF10	635.292		660.809	0.999967		679.108	0.999967
ARHGEF11	24.1062		22.5119	0.999967		20.2245	0.999967
ARHGEF12	97.3952		98.6613	0.999967		119.075	0.999967
ARHGEF15	2.6793		3.40633	0.999967		-0.631887	0.999967
ARHGEF16	27.4814		27.7678	0.999967		26.0172	0.999967
ARHGEF2	1251.82		973.516	0.0544559		1493.09	0.999967
ARHGEF3	144.857		49.3839	6.17e-17		165.561	0.999967
ARHGEF4	1.00446		-0.674348	0.999967		0.819357	0.999967
ARHGEF5	-5.58629		-4.49556	0.999967		-3.45655	0.999967
ARHGEF6	993.269		929.172	0.999967		934.183	0.999967
ARHGEF7	303.151		299.526	0.999967		280.247	0.999967
ARHGEF9	15.3383		16.8161	0.999967		22.6663	0.999967
ARPC2	1824.47		1740.34	0.999967		1948.49	0.999967
ARPC3	2439.51		2275.99	0.999967		2161.22	0.999967
BAIAP2	54.1806		51.717	0.999967		79.3887	0.999967
BGLAP	10.4511		12.1379	0.999967		16.0514	0.999967
BMP1	104.241		109.178	0.999967		116.18	0.999967
BMP2	81.0112		75.4073	0.999967		90.5644	0.999967
BMP3	10.846		12.291	0.999967		10.0521	0.999967
BMP4	1511.38		1313.46	0.999967		1428.53	0.983796
BMP5	0.896381		1.27811	0.999967		6.14619	0.999967
BMP6	100.013		85.91	0.999967		80.6451	0.999967
CDC42EP1	150.044		150.868	0.999967		124.829	0.999967
CDC42EP2	12.0759		15.4769	0.999967		11.4718	0.999967
CDC42EP3	281.027		419.736	0.332203		185.07	0.602615
CDC42EP4	1975.66		1967.8	0.999967		2031.28	0.999967
CDC42EP5	-1.18191		-1.76598	0.999967		-0.850468	0.999967
CDH11	1493.55		1632.05	0.666496		1541.89	0.999967
CFL1	5023.75		4507.8	0.856373		4368.38	0.999967
CFL2	42.2645		41.9144	0.999967		32.8568	0.713272
CHN1	215.803		228.969	0.999967		152.315	0.566641
CHN2	386.321		443.98	0.881702		339.697	0.999967
CIT	11.3178		14.0338	0.999967		13.5543	0.999967
COL10A1	11.6547		9.69482	0.999967		6.87979	0.999967
COL11A1	716.674		701.319	0.246367		660.104	0.999967
COL12A1	384.429		441.786	0.999967		311.633	0.999967
COL1A1	4842.35		4984.73	0.999967		5488.25	0.999967
COL1A2	1849.45		1634.08	0.999967		1491.92	0.985271
COL2A1	2.00914		0.225179	0.999967		4.9469	0.999967
COMP	-0.0523648		-0.204298	0.999967		0.594931	0.999967
DMP1	-2.66036		-1.51075	0.999967		-2.82567	0.999967
DSPP	-0.657032		-3.07021	0.999967		-2.84914	0.999967
EDG4	23.9695		24.647	0.999967		37.8746	0.781705
EDG7	-2.99687		-1.37067	0.999967		-2.45842	0.999967
ENAM	-2.68212		-1.24726	0.999967		-6.70115	0.999967
EPHA1	-1.97823		-1.97847	0.999967		-0.563891	0.999967
ESR1	-1.44144		0.0288789	0.999967		-0.171442	0.999967
FGFR1	21.6798		17.0207	0.999967		24.664	0.999967
GDF10	1.23636		-1.66535	0.999967		-4.02012	0.999967
GDI1	650.561		610.879	0.999967		923.73	0.771741
GNA11	468.578		352.153	0.00190713		508.216	0.999967
GNA12	142.678		159.337	0.999967		135.197	0.999967
GNAI1	61.2538		62.449	0.999967		69.7728	0.999967
GNAI2	1330.03		1106.45	0.00590912		1411.49	0.999967
GNAI3	273.494		292.516	0.999967		297.089	0.999967
GNL3	554.213		602.179	0.999967		498.717	0.999967
IBSP	17.9102		15.8892	0.999967		17.7396	0.999967
IGF1	-0.675673		1.35736	0.999967		-2.02512	0.999967
IGF1R	59.7914		66.0396	0.999967		55.1269	0.999967
IGF2	-0.774265		1.13293	0.999967		1.05503	0.999967
ITGA1	50.5769		58.5907	0.999967		52.5551	0.999967
ITGA10	342.13		368.939	0.999967		403.714	0.999967
ITGA11	117.899		127.98	0.999967		110.97	0.999967
ITGA2	9.14581		2.22559	0.999967		2.64739	0.999967
ITGA2B	1.88558		-3.01649	0.999967		-0.397835	0.999967
ITGA3	271.611		259.736	0.999967		205.164	0.999967
ITGA4	447.247		591.195	0.684646		421.039	0.999967
ITGA5	372.171		350.366	0.999967		375.345	0.999967
ITGA6	20.9909		17.1226	0.999967		15.0116	0.999967
ITGA7	4.56009		6.17562	0.999967		8.10398	0.999967
ITGA8	-1.2382		-5.08967	0.999967		-3.1635	0.999967
ITGA9	5.55412		0.124364	0.999967		10.5423	0.999967
ITGAD	1.49149		3.33875	0.999967		5.3111	0.999967
ITGAE	535.582		567.696	0.999967		605.695	0.999967
ITGAL	0.0520437		1.24184	0.999967		-1.47358	0.999967
ITGAM	0.973248		-1.29449	0.999967		-4.11499	0.999967
ITGAV	809.511		939.144	0.999967		703.392	0.999967
ITGAX	0.750656		0.102253	0.999967		-0.669461	0.999967
ITGB1	1921.37		2203.03	0.881702		1808.01	0.999967
ITGB2	525.215		512.152	0.999967		511.75	0.999967
ITGB3	0.617794		0.56812	0.999967		-1.83034	0.999967
ITGB4	19.2857		19.7525	0.999967		25.3328	0.999967
ITGB5	2634.25		3137.19	0.102811		2888.5	0.999967
ITGB6	-1.99742		-0.943121	0.999967		-1.32633	0.999967
ITGB7	-0.119536		-0.715023	0.999967		0.116402	0.999967
ITGB8	0.0892958		3.88621	0.999967		1.8411	0.999967
KTN1	551.457		566.614	0.999967		409.158	0.566641
LIMK1	3.53736		5.2653	0.999967		4.81075	0.999967
LIMK2	16.6265		21.7229	0.999967		14.3489	0.999967
LPAR1	364.31		360.845	0.999967		277.37	0.983796
MCF2L	2.48111		-2.59325	0.999967		-2.32217	0.999967
MGRN1	79.1334		63.521	0.781705		87.5257	0.999967
MINPP1	95.7877		108.136	0.999967		121.809	0.999967
MRLC2	3684.59		3744.08	0.999967		3677.39	0.999967
MSN	1908.93		1801.68	0.999967		1787.1	0.999967
MSX1	806.078		772.952	0.999967		838.639	0.999967
MYBPH	3.54847		5.08276	0.999967		3.25286	0.999967
MYH1	-1.80797		0.544282	0.999967		-1.61404	0.999967
MYH10	2442.88		2508.95	0.999967		2092.85	0.999967
MYH11	-1.57475		-1.63788	0.999967		-1.90488	0.999967
MYH13	-2.57143		-5.43392	0.999967		-2.41453	0.999967
MYH14	1.50547		1.80496	0.999967		-0.806393	0.999967
MYH2	-2.21854		-1.26844	0.999967		-2.83776	0.999967
MYH3	6.17011		5.97977	0.999967		9.55294	0.999967
MYH4	15.1691		9.38461	0.999967		11.55	0.999967
MYH6	-2.69374		0.612951	0.999967		-1.24694	0.999967
MYH7	-0.332321		-1.36652	0.999967		2.5392	0.999967
MYH7B	-4.9216		-2.78794	0.999967		1.07426	0.999967
MYH8	-1.96329		-2.08319	0.999967		0.620077	0.999967
MYH9	5145.05		5330.79	0.999967		4590.82	0.999967
MYL1	155.69		123.775	0.149355		107.988	0.409896
MYL2	-0.0433313		-0.716452	0.999967		-0.108818	0.999967
MYL3	5.78867		3.85554	0.999967		16.3445	0.985271
MYL4	2.03773		-0.835127	0.999967		2.70893	0.999967
MYL5	6.40352		4.75824	0.999967		4.10223	0.999967
MYL7	-0.597305		0.705386	0.999967		2.53043	0.999967
MYL9	149.063		144.46	0.999967		113.203	0.999967
MYLK	366.978		359.808	0.999967		321.002	0.999967
MYO10	370.69		421.038	0.713609		354.366	0.999967
MYO15A	1.41764		-0.934027	0.999967		-1.99121	0.999967
MYO18B	-2.89231		-1.78579	0.999967		-1.77856	0.999967
MYO1A	0.210571		7.37757	0.999967		7.04887	0.999967
MYO1B	1060.31		1122.97	0.0568392		1077.49	0.999967
MYO1C	42.5354		43.7061	0.999967		55.4791	0.999967
MYO1D	73.7719		55.9174	0.545341		78.7265	0.999967
MYO1E	19.0316		21.5119	0.999967		13.977	0.999967
MYO1F	-3.86791		-4.05927	0.999967		0.440479	0.999967
MYO3A	-3.51972		-1.83358	0.999967		-2.80341	0.999967
MYO5A	267.307		286.422	0.999967		229.65	0.999967
MYO5B	0.228146		1.31409	0.999967		1.86331	0.999967
MYO5C	0.746157		2.25932	0.999967		-2.80702	0.999967
MYO6	101.981		117.498	0.881702		73.649	0.999967
MYO7A	-2.27508		-1.61596	0.999967		0.482239	0.999967
MYO7B	-1.38613		-3.04798	0.999967		-2.47158	0.999967
MYO9A	145.038		168.861	0.270219		204.756	0.841808
MYO9B	212.028		165.291	0.00475498		247.356	0.999967
NET1	140.79		152.146	0.999967		136.053	0.999967
NGEF	85.9543		79.8484	0.999967		85.8456	0.999967
PDGFRB	1.39067		0.343345	0.999967		0.172199	0.999967
PFN1	8219.74		7457.69	0.0199781		7059.11	0.999967
PFN2	3061.92		3021.19	0.999967		2606.44	0.999967
PHEX	-1.326		1.59658	0.999967		-2.73042	0.999967
PIP4K2B	46.8342		38.4538	0.999967		47.4564	0.999967
PIP4K2C	151.745		155.013	0.999967		138.555	0.999967
PIP5K1A	56.8916		47.3382	0.999967		49.2922	0.999967
PIP5K1B	-0.783974		-0.355624	0.999967		-0.409928	0.999967
PIP5K1C	185.494		164.313	0.999967		304.433	0.999967
PIP5K2A	47.0352		47.3144	0.999967		52.157	0.999967
PIP5K2B	648.594		636.403	0.999967		763.506	0.999967
PKN1	24.2133		22.9032	0.999967		33.2551	0.999967
PLD1	40.2652		47.6725	0.999967		59.2515	0.713272
PPAP2B	347.378		357.906	0.999967		278.893	0.93837
PPP1R12A	162.639		187.781	0.999967		119.941	0.881702
PPP1R12B	23.8807		21.1723	0.999967		20.0482	0.999967
PTH1R	491.687		600.942	0.805702		1166.34	0.00190713
PTHLH	87.3173		83.2436	0.999967		70.6058	0.999967
PTK2	1196.89		1266.6	0.999967		1138.72	0.999967
PTK2B	5.59281		5.1838	0.999967		4.76315	0.999967
RDX	990.724		1083.63	0.713272		1083.21	0.999967
RHOA	5455.98		5972.57	0.999967		1721.55	1.11e-06
RHOB	95.4718		116.469	0.289614		156.513	0.145835
RHPN1	14.1721		11.4396	0.999967		12.6386	0.999967
RHPN2	973.266		978.972	0.999967		1067.27	0.999967
ROCK1	90.6393		104.734	0.999967		85.73	0.999967
ROCK2	4448.86		4613.4	0.443523		4675.86	0.999967
RTKN	58.1461		68.1712	0.999967		68.3662	0.999967
RUNX2	290.81		282.789	0.999967		324.55	0.999967
SLC9A1	910.773		1075.4	0.409896		1024.84	0.999967
SOST	15.5637		8.32125	0.999967		8.25688	0.999967
SOX9	661.78		553.197	0.0816963		697.717	0.999967
SP7	381.233		434.262	0.00652712		590.117	0.173135
SPP1	2.99343		4.02334	0.999967		0.467168	0.999967
STATH	0.261752		0.591902	0.999967		-0.0482967	0.999967
TFIP11	132.099		114.708	0.841808		137.084	0.999967
TLN1	609.555		633.141	0.999967		511.506	0.999967
TNFRSF11B	308.477		234.842	1.29e-06		212.079	0.244593
TNFSF11	2.17464		-0.630305	0.999967		0.252821	0.999967
TP53	-3.68451		-3.55611	0.999967		-4.02953	0.999967
TUFT1	528.601		481.799	0.999967		473.849	0.999967
TWIST1	608.966		559.456	0.999967		612.165	0.999967
VIL2	4900.96		4787.11	0.999967		3532.6	0.105419
WASF1	13.3887		20.9285	0.999967		13.5665	0.999967
