# Supplementary material for: Influence of ARHGEF3 and RHOA Knockdown on ACTA2 and Other Genes in Osteoblasts and Osteoclasts
Source: PLoS One. 2014 May 19;9(5):e98116. doi: 10.1371/journal.pone.0098116 (PMC4026532; doi:10.1371/journal.pone.0098116)
Supplement: Table S2 — Microarray results including P values adjusted for multiple-testing for all of the candidate genes examined in the osteoclast-like cells. (XLSX) [file pone.0098116.s002.xlsx]

## Sheet: OC_Query
TargetID	Neg control:AVG_Signal		ARHGEF3 knockdown:AVG_Signal	ARHGEF3 knockdown:Diff Pval adjusted		RHOA knockdown:AVG_Signal	RHOA knockdown:Diff Pval adjusted
ACP5	14254.1		15350.1	0.999967		12520.9	0.999967
ACTA1	-2.26153		-2.47786	0.999967		-0.07012	0.999967
ACTA2	965.002		1109.48	0.999967		544.765	0.00108524
ACTB	10974.2		11685.9	0.999967		11435.5	0.999967
ACTC1	-0.151893		-1.01134	0.999967		-0.6581	0.999967
ACTG1	12353		11000.2	0.713272		11387	0.999967
ACTG2	-2.57707		-1.86619	0.999967		-1.36363	0.999967
ACTR2	5350.41		4676.87	0.999967		5264.73	0.999967
ACTR3	1946.14		1631	0.841808		1979.95	0.999967
ADORA1	11.3606		6.92773	0.999967		8.33526	0.999967
AKAP5	5.09543		8.54522	0.999967		4.0726	0.999967
ANGPTL2	105.485		89.9707	0.999967		113.523	0.999967
ARG1	-4.36639		-0.718285	0.999967		-1.2041	0.999967
ARHGAP1	784.825		648.369	0.770264		796.935	0.999967
ARHGAP22	262.455		210.783	0.700815		223.467	0.950078
ARHGAP4	730.632		677.619	0.999967		946.697	0.713253
ARHGAP5	10.8866		4.01289	0.999967		8.10273	0.999967
ARHGDIA	998.311		858.943	0.999967		579.268	7.97e-05
ARHGDIB	11897.9		11789.3	0.999967		10167	0.999967
ARHGEF1	16.8908		15.2105	0.999967		12.0437	0.999967
ARHGEF10	25.712		20.121	0.999967		23.688	0.999967
ARHGEF11	59.7678		71.0796	0.999967		62.3999	0.999967
ARHGEF12	28.0639		23.4609	0.999967		24.2527	0.999967
ARHGEF15	5.62541		1.93214	0.999967		3.98638	0.999967
ARHGEF16	9.45907		3.48662	0.999967		6.24775	0.999967
ARHGEF2	1821.25		1782.09	0.999967		1883.92	0.999967
ARHGEF3	1048.03		741.877	0.0626869		1047.92	0.999967
ARHGEF4	-1.95515		1.23608	0.999967		-2.6308	0.999967
ARHGEF5	20.4714		15.5735	0.999967		21.3318	0.999967
ARHGEF6	752.608		579.422	0.321304		811.96	0.999967
ARHGEF7	148.785		147.79	0.999967		143.285	0.999967
ARHGEF9	9.21328		13.9843	0.999967		19.7122	0.795705
ARPC2	3356.97		3556.8	0.999967		3277.75	0.999967
ARPC3	5864.29		6067.66	0.999967		6000.67	0.999967
ATP5C1	2322.32		2383.62	0.999967		2311.59	0.999967
ATP6V0D1	2263.29		2073.94	0.999967		2181.89	0.999967
ATP6V1E1	6737.78		7364.71	0.999967		6493.09	0.999967
BAIAP2	45.6606		49.1857	0.999967		50.3146	0.999967
BIRC3	320.66		496.164	0.0414323		303.161	0.999967
CALCR	64.8451		57.7696	0.999967		62.2734	0.999967
CALM1	3513.86		3233.67	0.999967		3141.57	0.999967
CASP10	10.6695		19.4324	0.999967		15.1661	0.999967
CCL5	588.138		4402.2	7.79e-07		891.227	0.00590912
CCR2	-0.039563		0.552668	0.999967		0.0874496	0.999967
CD44	3359.64		2279.34	0.0318794		3023.09	0.999967
CD70	7.07303		15.7214	0.999967		8.32888	0.999967
CDC42EP1	52.5265		46.9896	0.999967		55.5184	0.999967
CDC42EP2	19.8015		18.3303	0.999967		17.3283	0.999967
CDC42EP3	1.72251		2.01699	0.999967		5.05914	0.999967
CDC42EP4	261.411		301.393	0.999967		267.968	0.999967
CDC42EP5	453.06		598.79	0.270219		588.539	0.176758
CDH5	-1.8567		-0.744245	0.999967		-1.22624	0.999967
CDK7	237.866		203.539	0.999967		217.232	0.999967
CFL1	5890.77		6310.94	0.999967		5452.92	0.999967
CFL2	8.14346		4.85185	0.999967		9.89405	0.999967
CHN1	3.91795		3.35474	0.999967		-1.35595	0.999967
CHN2	33.0718		33.9804	0.999967		23.4585	0.999967
CIT	-2.62301		-1.38819	0.999967		0.952671	0.999967
CLCN7	5691.81		5689.39	0.999967		5661.21	0.999967
CSF2RA	431.278		426.918	0.999967		464.278	0.985271
CSF3R	262.394		316.818	0.999967		247.532	0.999967
CTSK	21292.9		20775.2	0.999967		19500.4	0.999967
DLG1	2.05468		6.62113	0.999967		4.0039	0.999967
DNAJB14	169.975		163.474	0.999967		188.942	0.999967
DTX1	3.773		4.41067	0.999967		5.07442	0.999967
EDG4	167.096		140.69	0.999967		147.376	0.999967
EDG7	-0.886946		-2.16068	0.999967		-0.550037	0.999967
EGR1	440.003		382.32	0.999967		478.044	0.999967
EMILIN2	3356.53		3541.07	0.999967		3206.52	0.999967
EPHA1	6.39126		17.1947	0.841808		8.71336	0.999967
ERO1L	1190.69		1387.43	0.999967		1181.09	0.999967
ERP29	2912.99		3990.35	0.0961075		2996.88	0.999967
FMNL3	27.9205		20.5458	0.999967		29.0524	0.999967
FUBP1	24.5199		28.8726	0.999967		42.3189	0.332203
GABPA	52.3126		42.0342	0.999967		56.0438	0.999967
GBF1	61.1118		61.9192	0.999967		59.1789	0.999967
GDI1	285.63		321.443	0.999967		313.322	0.999967
GNA11	139.269		98.4358	0.192671		102.453	0.252857
GNA12	242.909		192.046	0.881702		222.921	0.999967
GNAI1	3.00225		1.46031	0.999967		2.48996	0.999967
GNAI2	3125.73		2844.53	0.999967		3242.05	0.999967
GNAI3	209.637		221.808	0.999967		211.111	0.999967
GSR	183.643		138.743	0.999967		183.099	0.999967
HLA-C	86.6917		234.594	3.42e-05		97.5315	0.999967
IGF1	42.2219		35.0977	0.999967		120.678	8.54e-05
IGF1R	-3.48716		0.257157	0.999967		3.56378	0.999967
IGF2	-0.793701		-1.37553	0.999967		0.255463	0.999967
IL5	0.947068		1.92139	0.999967		1.76817	0.999967
ILF3	80.1528		74.5394	0.999967		81.8332	0.999967
ITGA1	-1.90192		-4.6235	0.999967		-4.77496	0.999967
ITGA10	-0.63246		0.998553	0.999967		1.81414	0.999967
ITGA11	3.56669		1.20196	0.999967		5.76507	0.999967
ITGA2	72.3236		129.028	0.0714847		90.6806	0.999967
ITGA2B	-2.08853		0.846206	0.999967		-1.54264	0.999967
ITGA3	221.438		106.612	0.00335652		166.516	0.999967
ITGA4	42.6535		44.0558	0.999967		72.9918	0.466169
ITGA5	1184.58		1334.25	0.999967		1038.38	0.999967
ITGA6	32.6589		11.3752	0.545341		18.9599	0.999967
ITGA7	5.1364		3.42896	0.999967		3.61658	0.999967
ITGA8	-7.45266		-5.22963	0.999967		-3.81323	0.999967
ITGA9	12.8829		13.8868	0.999967		24.3307	0.723848
ITGAD	13.6599		7.55879	0.999967		4.23733	0.999967
ITGAE	483.42		256.412	2.91e-05		341.767	0.0414323
ITGAL	78.692		145.391	0.00323168		75.2808	0.999967
ITGAM	1698.55		1032.99	0.00436877		1243.29	0.144868
ITGAV	2185.52		2123.81	0.999967		2391.88	0.999967
ITGAX	836.523		624.093	0.704909		626.899	0.817916
ITGB1	2326.57		2179.79	0.999967		2483.55	0.999967
ITGB2	14986.7		11920.6	0.474291		13150.8	0.999967
ITGB3	417.084		473.355	0.999967		346.672	0.999967
ITGB4	2.454		-0.0349703	0.999967		1.71444	0.999967
ITGB5	2588.37		2225.79	0.999967		2347.72	0.999967
ITGB6	-4.03473		-0.890871	0.999967		-0.835493	0.999967
ITGB7	106.23		588.122	1.08e-05		246.024	5.36e-09
ITGB8	6.96773		11.0806	0.999967		4.08649	0.999967
KCNA2	-3.16904		-4.65138	0.999967		-2.13781	0.999967
KTN1	131.805		100.431	0.713272		117.896	0.999967
LHX1	4.74327		2.17428	0.999967		4.25678	0.999967
LIMK1	37.0572		25.6121	0.999967		23.3198	0.700815
LIMK2	8.50266		7.73561	0.999967		6.42158	0.999967
LPAR1	395.702		353.957	0.999967		390.055	0.999967
LTA	1.79255		6.08467	0.999967		5.62349	0.999967
MCF2L	-3.03418		-0.997742	0.999967		-0.379073	0.999967
MEFV	-1.51338		6.65046	0.881702		1.31009	0.999967
MGRN1	111.938		125.081	0.999967		106.508	0.999967
MMP9	26355		26205.2	0.999967		25260.3	0.999967
MRLC2	4845.09		6133.67	0.455205		5017.75	0.999967
MSN	2624.86		2654.34	0.999967		2673.82	0.999967
MYBPH	194.586		195.128	0.999967		147.876	0.713253
MYH1	-3.5089		1.49373	0.999967		-2.88365	0.999967
MYH10	4.06245		5.86899	0.999967		1.76749	0.999967
MYH11	-3.23966		-1.87521	0.999967		-0.423428	0.999967
MYH13	-1.27791		-3.97344	0.999967		-7.46884	0.999967
MYH14	0.01581		2.98078	0.999967		-0.428551	0.999967
MYH2	-1.2438		0.136327	0.999967		-3.38228	0.999967
MYH3	-2.43672		0.130879	0.999967		1.69193	0.999967
MYH4	88.4545		65.4991	0.999967		76.8125	0.999967
MYH6	1.79122		2.87858	0.999967		0.70848	0.999967
MYH7	1.33302		5.51193	0.999967		2.82901	0.999967
MYH7B	-4.48661		-5.33528	0.999967		-3.4703	0.999967
MYH8	1.16413		-2.31483	0.999967		0.291208	0.999967
MYH9	3052.48		2512.78	0.517579		2985.02	0.999967
MYL1	3.19828		3.2586	0.999967		0.222915	0.999967
MYL2	-0.510101		1.57664	0.999967		0.519249	0.999967
MYL3	-2.01508		-3.77577	0.999967		-2.05019	0.999967
MYL4	0.262307		0.969223	0.999967		0.468251	0.999967
MYL5	110.744		91.4206	0.999967		110.279	0.999967
MYL6	17275.4		16939.3	0.999967		15303.2	0.999967
MYL7	-0.653232		-0.16473	0.999967		-2.17041	0.999967
MYL9	48.8867		24.1952	0.144868		22.2788	0.0361966
MYLK	6.35522		3.40669	0.999967		3.10968	0.999967
MYO10	135.826		130.577	0.999967		135.155	0.999967
MYO15A	-1.49001		-3.87692	0.999967		0.936551	0.999967
MYO18B	-5.13517		-5.31714	0.999967		-5.17178	0.999967
MYO1A	8.29425		10.5265	0.999967		10.3171	0.999967
MYO1B	468.88		438.214	0.999967		545.501	0.999967
MYO1C	80.9369		76.319	0.999967		69.06	0.999967
MYO1D	867.087		881.214	0.999967		914.986	0.999967
MYO1E	23.3664		27.2952	0.999967		31.5433	0.999967
MYO1F	253.732		253.138	0.999967		253.379	0.999967
MYO3A	-0.256827		0.165153	0.999967		-0.419765	0.999967
MYO5A	1291.76		1049.96	0.666219		1209.45	0.999967
MYO5B	1.91499		0.305422	0.999967		1.05907	0.999967
MYO5C	-2.42026		9.44311	0.700815		-0.236565	0.999967
MYO6	56.6846		39.5462	0.862433		41.3172	0.999967
MYO7A	96.3798		87.6685	0.999967		88.5233	0.999967
MYO7B	-2.54493		-4.77283	0.999967		-3.81839	0.999967
MYO9A	90.656		72.8577	0.999967		82.8213	0.999967
MYO9B	578.89		481.484	0.832182		603.087	0.999967
NET1	88.8817		99.0076	0.999967		106.118	0.999967
NFATC1	249.685		230.235	0.999967		246.342	0.999967
NGEF	-0.59846		-2.35162	0.999967		-3.4321	0.999967
OAZ1	21635.2		23357.8	0.999967		22565.9	0.999967
OSCAR	1244.47		1950.28	0.0140351		1280.24	0.999967
PCTK1	4.95643		5.39486	0.999967		8.40409	0.999967
PFN1	9948.38		10275.8	0.999967		9613.07	0.999967
PFN2	5.98667		6.3007	0.999967		4.91261	0.999967
PIP4K2B	65.4923		59.3316	0.999967		69.7361	0.999967
PIP4K2C	82.2946		93.0006	0.999967		73.5439	0.999967
PIP5K1A	12.4002		20.258	0.999967		14.9169	0.999967
PIP5K1B	11.5727		12.4435	0.999967		15.6659	0.999967
PIP5K1C	575.137		471.609	0.7182		493.468	0.931801
PIP5K2A	60.8208		70.898	0.999967		61.5378	0.999967
PIP5K2B	326.468		259.085	0.999967		310.004	0.999967
PKN1	33.697		29.6648	0.999967		41.3413	0.999967
PLD1	236.944		187.338	0.602615		175.906	0.173135
PPAP2B	533.047		327.955	0.157538		368.94	0.173135
PPP1R12A	104.104		120.441	0.999967		81.2832	0.713272
PPP1R12B	22.5401		14.4456	0.999967		20.8715	0.999967
PRMT3	377.716		331.085	0.999967		369.151	0.999967
PTK2	192.586		216.941	0.999967		204.142	0.999967
PTK2B	18.0514		30.1958	0.881702		20.6559	0.999967
RAC2	7324.56		7076.2	0.999967		6544.59	0.999967
RDX	1267.36		1173.58	0.999967		1210.12	0.999967
RELB	90.6522		119.822	0.602615		64.1876	0.352557
RHOA	5292.5		5293.14	0.999967		1688.38	2.21e-15
RHOB	70.9098		66.8226	0.999967		92.4478	0.868311
RHPN1	19.5357		25.6164	0.999967		25.602	0.999967
RHPN2	12.3476		27.4761	0.375695		12.3054	0.999967
ROCK1	175.686		129.196	0.999967		150.368	0.999967
ROCK2	4059.23		3464.75	0.999967		3649.49	0.999967
RPL17	4931.47		4016.55	0.415256		5315.51	0.999967
RPS20	6549.49		6278.26	0.999967		6600.61	0.999967
RTKN	31.2893		20.8237	0.999967		18.7078	0.881702
SLC9A1	670.29		644.585	0.999967		558.807	0.713272
SNCA	259.618		128.507	0.000401915		191.98	0.362593
TCIRG1	1713.38		1809.33	0.999967		1662.07	0.999967
THBS1	-3.24937		-2.08963	0.999967		-2.8019	0.999967
THBS2	43.3161		21.9626	0.179129		88.6404	0.000407844
TLN1	662.647		708.372	0.999967		684.625	0.999967
TM7SF4	3905.17		3265.72	0.831448		3571.3	0.999967
TNF	156.35		420.053	0.000970776		345.147	1.66e-06
TNFRSF11A	8.74708		7.44419	0.999967		21.8086	0.881702
TRAF6	60.8762		61.7257	0.999967		65.7328	0.999967
TSC2	20.9331		19.3863	0.999967		19.1527	0.999967
VIL2	1713.03		1416.1	0.770264		1391.12	0.482041
WASF1	3.56701		2.61391	0.999967		-0.0977574	0.999967
XRCC1	138.397		123.095	0.999967		137.447	0.999967
ZNF33A	19.4188		26.3453	0.999967		21.0466	0.999967
